# Supplementary material for: Soft drink prices, sales, body mass index and diabetes: Evidence from a panel of low-, middle- and high-income countries
Source: Food Policy. 2017 Dec;73:88–94. doi: 10.1016/j.foodpol.2017.09.002 (PMC5727680; doi:10.1016/j.foodpol.2017.09.002)
Supplement: Supplementary data 2 [file mmc2.zip]

Archive with 1 entries (1 files):
- mmc2.do
