# Supplementary material for: Soft drink prices, sales, body mass index and diabetes: Evidence from a panel of low-, middle- and high-income countries
Source: Food Policy. 2017 Dec;73:88–94. doi: 10.1016/j.foodpol.2017.09.002 (PMC5727680; doi:10.1016/j.foodpol.2017.09.002)
Supplement: Supplementary data 2 [file mmc2.zip › mmc2.do]

clear all
cd "C:\Users\Nata\Desktop\Data\Euromonitor"
use combined_drinks.dta, clear
drop if countries==.
xtset countries year


********************Globals
global  main_controls		urban lngdppc overall  pop_15_64 prop_females regions2-regions7 years1-years17
global  main_controls2		urban lngdppc overall  pop_15_64 prop_females regions2-regions7 trend trend2
global  main_controls3		D1.urban D1.lngdppc D1.overall  D1.pop_15_64 D1.prop_females years1-years17
global  main_controls4		food protein fat urban lngdppc economicglobalization socialglobalization politicalglobalization pop_15_64 prop_females regions2-regions7 years1-years17

cd "C:\Users\Nata\Desktop\work\UEA\Soft_drinks\results"

**TABLE 2- PRICE ELASTICITIES
reg  	ln_sd L1.ln_p_sd_pli $main_controls, cluster (countries) 	
outreg2 using table2, excel dec(3)	
xtreg  	ln_sd L1.ln_p_sd_pli $main_controls, i(countries) fe cluster (countries) 	
outreg2 using table2, excel dec(3)	
xtreg  	ln_sd L1.ln_p_sd_pli $main_controls if umincome==0, i(countries) fe cluster (countries)
outreg2 using table2, excel dec(3)			
xtreg  	ln_sd L1.ln_p_sd_pli $main_controls if umincome==1, i(countries) fe cluster (countries) 		
outreg2 using table2, excel dec(3)	

**TABLE 3- CONSUMPTION-WEIGHT**
reg  	bmi_new 		L1.sd_percapita 	$main_controls, cluster (countries) 		
outreg2 using table3, excel dec(3)	
reg  	overweight_new	L1.sd_percapita  	$main_controls, cluster (countries)
outreg2 using table3, excel dec(3)				
reg  	obese_new		L1.sd_percapita 	$main_controls, cluster (countries)	
outreg2 using table3, excel dec(3)		
*		
xtreg  	bmi_new 		L1.sd_percapita 	$main_controls, i(countries) fe cluster (countries) 		
outreg2 using table3, excel dec(3)	
xtreg  	overweight_new	L1.sd_percapita  	$main_controls, i(countries) fe cluster (countries)
outreg2 using table3, excel dec(3)				
xtreg  	obese_new		L1.sd_percapita 	$main_controls, i(countries) fe cluster (countries)	
outreg2 using table3, excel dec(3)	


**TABLE 4- CONSUMPTION-WEIGHT, by income
***LMICS
xtreg  	bmi_new 		L1.sd_percapita 	$main_controls if umincome==0, i(countries) fe cluster (countries) 		
outreg2 using table4, excel dec(3)	
xtreg  	overweight_new	L1.sd_percapita  	$main_controls if umincome==0, i(countries) fe cluster (countries)
outreg2 using table4, excel dec(3)				
xtreg  	obese_new		L1.sd_percapita 	$main_controls if umincome==0, i(countries) fe cluster (countries)	
outreg2 using table4, excel dec(3)	
***LMICS- alternative controls
xtreg  	bmi_new 		L1.sd_percapita 	$main_controls4 if umincome==0, i(countries) fe cluster (countries) 		
outreg2 using table4, excel dec(3)	
xtreg  	overweight_new	L1.sd_percapita  	$main_controls4 if umincome==0, i(countries) fe cluster (countries)
outreg2 using table4, excel dec(3)				
xtreg  	obese_new		L1.sd_percapita 	$main_controls4 if umincome==0, i(countries) fe cluster (countries)	
outreg2 using table4, excel dec(3)	
***LMICs- bottled water
xtreg  	bmi_new 		L1.bw_percapita 	$main_controls if umincome==0, i(countries) fe cluster (countries) 		
outreg2 using table4, excel dec(3)	
xtreg  	overweight_new	L1.bw_percapita  	$main_controls if umincome==0, i(countries) fe cluster (countries)
outreg2 using table4, excel dec(3)				
xtreg  	obese_new		L1.bw_percapita 	$main_controls if umincome==0, i(countries) fe cluster (countries)	
outreg2 using table4, excel dec(3)	
***UHICS
xtreg  	bmi_new 		L1.sd_percapita 	$main_controls if umincome==1, i(countries) fe cluster (countries) 		
outreg2 using table4, excel dec(3)	
xtreg  	overweight_new	L1.sd_percapita  	$main_controls if umincome==1, i(countries) fe cluster (countries)
outreg2 using table4, excel dec(3)				
xtreg  	obese_new		L1.sd_percapita 	$main_controls if umincome==1, i(countries) fe cluster (countries)	
outreg2 using table4, excel dec(3)	


**TABLE 5- CONSUMPTION-DIABETES
reg  	diabetes_new 		L1.sd_percapita 	$main_controls, cluster (countries) 		
outreg2 using table5, excel dec(3)	
xtreg  	diabetes_new 		L1.sd_percapita 	$main_controls,  i(countries) fe  cluster (countries) 	
outreg2 using table5, excel dec(3)
xtreg  	diabetes_new 		L1.sd_percapita 	$main_controls if umincome==0, i(countries) fe cluster (countries) 
outreg2 using table5, excel dec(3)					
xtreg  	diabetes_new 		L1.sd_percapita 	$main_controls if umincome==1, i(countries) fe cluster (countries) 	
outreg2 using table5, excel dec(3)					


**TABLE 6- PRICE IMPACT**********************************
**PLI-adjusted
xtreg  	bmi_new 		L1.price_sd_pli 	$main_controls, i(countries) fe cluster (countries) 
outreg2 using table6, excel dec(3)	
xtreg  	overweight_new 	L1.price_sd_pli 	$main_controls, i(countries) fe cluster (countries)
outreg2 using table6, excel dec(3)	
xtreg  	obese_new 		L1.price_sd_pli 	$main_controls, i(countries) fe cluster (countries) 
outreg2 using table6, excel dec(3)	
xtreg  	diabetes_new 	L1.price_sd_pli 	$main_controls, i(countries) fe cluster (countries) 
outreg2 using table6, excel dec(3)	
*
xtreg  	bmi_new 		L1.price_sd_pli 	$main_controls if umincome==0, i(countries) fe cluster (countries) 
outreg2 using table6, excel dec(3)					
xtreg  	overweight_new 	L1.price_sd_pli 	$main_controls if umincome==0, i(countries) fe cluster (countries) 
outreg2 using table6, excel dec(3)					
xtreg  	obese_new 		L1.price_sd_pli 	$main_controls if umincome==0, i(countries) fe cluster (countries) 
outreg2 using table6, excel dec(3)					
xtreg  	diabetes_new 	L1.price_sd_pli 	$main_controls if umincome==0, i(countries) fe cluster (countries) 
outreg2 using table6, excel dec(3)					
*
xtreg  	bmi_new 		L1.price_sd_pli 	$main_controls if umincome==1, i(countries) fe cluster (countries) 
outreg2 using table6, excel dec(3)					
xtreg  	overweight_new 	L1.price_sd_pli 	$main_controls if umincome==1, i(countries) fe cluster (countries) 
outreg2 using table6, excel dec(3)					
xtreg  	obese_new 		L1.price_sd_pli 	$main_controls if umincome==1, i(countries) fe cluster (countries) 
outreg2 using table6, excel dec(3)					
xtreg  	diabetes_new 	L1.price_sd_pli 	$main_controls if umincome==1, i(countries) fe cluster (countries) 
outreg2 using table6, excel dec(3)		
***			
**RELATIVE TO BOTTLED WATER
xtreg  	bmi_new 		L1.rel_price_sd 	$main_controls, i(countries) fe cluster (countries) 
outreg2 using table6, excel dec(3)	
xtreg  	overweight_new 	L1.rel_price_sd 	$main_controls, i(countries) fe cluster (countries)
outreg2 using table6, excel dec(3)	
xtreg  	obese_new 		L1.rel_price_sd 	$main_controls, i(countries) fe cluster (countries) 
outreg2 using table6, excel dec(3)	
xtreg  	diabetes_new 	L1.rel_price_sd 	$main_controls, i(countries) fe cluster (countries) 
outreg2 using table6, excel dec(3)	
*
xtreg  	bmi_new 		L1.rel_price_sd 	$main_controls if umincome==0, i(countries) fe cluster (countries) 
outreg2 using table6, excel dec(3)					
xtreg  	overweight_new 	L1.rel_price_sd 	$main_controls if umincome==0, i(countries) fe cluster (countries) 
outreg2 using table6, excel dec(3)					
xtreg  	obese_new 		L1.rel_price_sd 	$main_controls if umincome==0, i(countries) fe cluster (countries) 
outreg2 using table6, excel dec(3)					
xtreg  	diabetes_new 	L1.rel_price_sd 	$main_controls if umincome==0, i(countries) fe cluster (countries) 
outreg2 using table6, excel dec(3)					
*
xtreg  	bmi_new 		L1.rel_price_sd 	$main_controls if umincome==1, i(countries) fe cluster (countries) 
outreg2 using table6, excel dec(3)					
xtreg  	overweight_new 	L1.rel_price_sd 	$main_controls if umincome==1, i(countries) fe cluster (countries) 
outreg2 using table6, excel dec(3)					
xtreg  	obese_new 		L1.rel_price_sd 	$main_controls if umincome==1, i(countries) fe cluster (countries) 
outreg2 using table6, excel dec(3)					
xtreg  	diabetes_new 	L1.rel_price_sd 	$main_controls if umincome==1, i(countries) fe cluster (countries) 
outreg2 using table6, excel dec(3)	
***				
**RELATIVE TO WHEAT
xtreg  	bmi_new 		L1.price_sd_wheat 	$main_controls, i(countries) fe cluster (countries) 		
outreg2 using table6, excel dec(3)	
xtreg  	overweight_new 	L1.price_sd_wheat 	$main_controls, i(countries) fe cluster (countries) 
outreg2 using table6, excel dec(3)					
xtreg  	obese_new 		L1.price_sd_wheat 	$main_controls, i(countries) fe cluster (countries) 
outreg2 using table6, excel dec(3)					
xtreg  	diabetes_new 	L1.price_sd_wheat 	$main_controls, i(countries) fe cluster (countries) 		
outreg2 using table6, excel dec(3)	
*
xtreg  	bmi_new 		L1.price_sd_wheat 	$main_controls if umincome==0, i(countries) fe cluster (countries) 		
outreg2 using table6, excel dec(3)	
xtreg  	overweight_new 	L1.price_sd_wheat 	$main_controls if umincome==0, i(countries) fe cluster (countries) 
outreg2 using table6, excel dec(3)					
xtreg  	obese_new 		L1.price_sd_wheat 	$main_controls if umincome==0, i(countries) fe cluster (countries) 
outreg2 using table6, excel dec(3)					
xtreg  	diabetes_new 	L1.price_sd_wheat 	$main_controls if umincome==0, i(countries) fe cluster (countries) 		
outreg2 using table6, excel dec(3)	
*
xtreg  	bmi_new 		L1.price_sd_wheat 	$main_controls if umincome==1, i(countries) fe cluster (countries) 		
outreg2 using table6, excel dec(3)	
xtreg  	overweight_new 	L1.price_sd_wheat 	$main_controls if umincome==1, i(countries) fe cluster (countries) 
outreg2 using table6, excel dec(3)					
xtreg  	obese_new 		L1.price_sd_wheat 	$main_controls if umincome==1, i(countries) fe cluster (countries) 
outreg2 using table6, excel dec(3)					
xtreg  	diabetes_new 	L1.price_sd_wheat 	$main_controls if umincome==1, i(countries) fe cluster (countries) 		
outreg2 using table6, excel dec(3)	
***BOTTLED WATER PRICE
xtreg  	bmi_new 		L1.price_w_pli 	$main_controls, i(countries) fe cluster (countries) 
outreg2 using table6, excel dec(3)	
xtreg  	overweight_new 	L1.price_w_pli 	$main_controls, i(countries) fe cluster (countries)
outreg2 using table6, excel dec(3)	
xtreg  	obese_new 		L1.price_w_pli 	$main_controls, i(countries) fe cluster (countries) 
outreg2 using table6, excel dec(3)	
xtreg  	diabetes_new 	L1.price_w_pli 	$main_controls, i(countries) fe cluster (countries) 
outreg2 using table6, excel dec(3)	
*
xtreg  	bmi_new 		L1.price_w_pli 	$main_controls if umincome==0, i(countries) fe cluster (countries) 
outreg2 using table6, excel dec(3)					
xtreg  	overweight_new 	L1.price_w_pli 	$main_controls if umincome==0, i(countries) fe cluster (countries) 
outreg2 using table6, excel dec(3)					
xtreg  	obese_new 		L1.price_w_pli 	$main_controls if umincome==0, i(countries) fe cluster (countries) 
outreg2 using table6, excel dec(3)					
xtreg  	diabetes_new 	L1.price_w_pli 	$main_controls if umincome==0, i(countries) fe cluster (countries) 
outreg2 using table6, excel dec(3)					
*
xtreg  	bmi_new 		L1.price_w_pli 	$main_controls if umincome==1, i(countries) fe cluster (countries) 
outreg2 using table6, excel dec(3)					
xtreg  	overweight_new 	L1.price_w_pli 	$main_controls if umincome==1, i(countries) fe cluster (countries) 
outreg2 using table6, excel dec(3)					
xtreg  	obese_new 		L1.price_w_pli 	$main_controls if umincome==1, i(countries) fe cluster (countries) 
outreg2 using table6, excel dec(3)					
xtreg  	diabetes_new 	L1.price_w_pli 	$main_controls if umincome==1, i(countries) fe cluster (countries) 
outreg2 using table6, excel dec(3)		


*****************************************ADDITIONAL CHECKS*************************************************

***************************************** TRENDS
xtreg  	bmi_new 		L1.sd_percapita 	$main_controls2 if umincome==0, i(countries) fe cluster (countries) 	
outreg2 using tablea2, excel dec(3)	
xtreg  	overweight_new	L1.sd_percapita 	$main_controls2 if umincome==0, i(countries) fe cluster (countries) 	
outreg2 using tablea2, excel dec(3)
xtreg  	obese_new 		L1.sd_percapita 	$main_controls2 if umincome==0, i(countries) fe cluster (countries) 	
outreg2 using tablea2, excel dec(3)	


***************************************alternative definitions of income groups
xtreg  	bmi_new 		L1.sd_percapita 	$main_controls  if hincome==0, i(countries) fe cluster (countries) 	
outreg2 using tablea3, excel dec(3)	
xtreg  	overweight_new	L1.sd_percapita 	$main_controls  if hincome==0, i(countries) fe cluster (countries) 	
outreg2 using tablea3, excel dec(3)
xtreg  	obese_new 		L1.sd_percapita 	$main_controls  if hincome==0, i(countries) fe cluster (countries) 	
outreg2 using tablea3, excel dec(3)	


***Arellano-Bond***
**SOFT DRINKS-BMI
xtabond  	overweight_new 		sd_percapita urban lngdppc overall  pop_15_64 prop_females years2-years10, lags(1) maxldep(3) twostep vce(robust) 	//all vars assumed to be strictly exogenous (consistently with above) 		
estat abond, artest(3)	// serial correlation present																														//can vary lag #. Eg, if additional lags of y are included, can eliminate serial correlation in y
xtabond  	overweight_new 		sd_percapita urban lngdppc overall  pop_15_64 prop_females years2-years10, lags(1) maxldep(3) twostep  	 		
estat sargan
*Now, we can relax the assumption that eit are serially uncorrelated (this can be the case after estat abond test).
*One solution is to add lags of Yit.
xtabond overweight_new sd_percapita urban lngdppc overall  pop_15_64 prop_females years2-years10, lags(2) maxldep(3) twostep vce(robust) 	//all vars assumed to be strictly exogenous (consistently with above) 		
estat abond, artest(3)	// evidence of serial correlation, as null not rejected at lag 1																													//can vary lag #. Eg, if additional lags of y are included, can eliminate serial correlation in y
nlcom _b[sd_percapita]/(1-_b[L1.overweight_new])
*Alternative is to use xtdpd command, which allows eit to be serially correlated (following MA(1) process)
xtdpd L(0/1).overweight_new sd_percapita urban lngdppc overall  pop_15_64 prop_females years2-years10, ///
  div(sd_percapita urban lngdppc overall  pop_15_64 prop_females years2-years10) 			/// 
  dgmmiv(overweight_new, lagrange(2 4))          														///
  twostep vce(robust)
estat abond, artest(3)
***
**SOFT DRINKS-DIABETES
xtabond  	diabetes_new 		sd_percapita urban lngdppc overall  pop_15_64 prop_females years2-years10, lags(1) maxldep(3) twostep vce(robust) 	//all vars assumed to be strictly exogenous (consistently with above) 		
estat abond, artest(3)	// serial correlation present																														//can vary lag #. Eg, if additional lags of y are included, can eliminate serial correlation in y
xtabond  	diabetes_new 		sd_percapita urban lngdppc overall  pop_15_64 prop_females years2-years10, lags(1) maxldep(3) twostep  	 		
estat sargan
*Now, we can relax the assumption that eit are serially uncorrelated (this can be the case after estat abond test).
*One solution is to add lags of Yit.
xtabond diabetes_new sd_percapita urban lngdppc overall  pop_15_64 prop_females years2-years10, lags(2) maxldep(3) twostep vce(robust) 	//all vars assumed to be strictly exogenous (consistently with above) 		
estat abond, artest(3)	// serial correlation present																														//can vary lag #. Eg, if additional lags of y are included, can eliminate serial correlation in y
nlcom _b[sd_percapita]/(1-_b[L1.diabetes_new])
*Alternative is to use xtdpd command, which allows eit to be serially correlated (following MA(1) process)
xtdpd L(0/1).diabetes_new sd_percapita urban lngdppc overall  pop_15_64 prop_females years2-years10, ///
  div(sd_percapita urban lngdppc overall  pop_15_64 prop_females years2-years10) 			/// 
  dgmmiv(diabetes_new, lagrange(2 4))          														///
  twostep vce(robust)
estat abond, artest(3)


***FD
reg  	D1.bmi_new 			D1.sd_percapita 	$main_controls3 if umincome==0, cluster (countries) 
outreg2 using table_FD, excel dec(3)	
reg  	D1.overweight_new	D1.sd_percapita  	$main_controls3 if umincome==0, cluster (countries)
outreg2 using table_FD, excel dec(3)	
reg  	D1.obese_new		D1.sd_percapita 	$main_controls3 if umincome==0, cluster (countries)	
outreg2 using table_FD, excel dec(3)	
